# Supplementary material for: A mapping review of interventions to address patients who frequently seek care in the emergency department
Source: BMC Emerg Med. 2024 Mar 27;24:49. doi: 10.1186/s12873-024-00970-7 (PMC10976744; doi:10.1186/s12873-024-00970-7)
Supplement: Supplementary file 2 — Supplementary Material 2 [file 12873_2024_970_MOESM2_ESM.xlsx]

## Sheet: Data extraction
Study ID	Author (Year) Country	Trial name or #	Funder	Industry sponsored (yes/no)	General population	Inclusion criteria	Exclusion criteria	Definition of "frequent user"	Study setting	Study design (RCT etc)	Specific study design (controlled vs. observational)	Number of participants, intervention (N)	Number of participants, control (N)	Total participants	% female, intervention (or overall if not separated)	Age, intervention (or overall if not separated)	% female, control	Age, control	Patient demographics	Gender/Sex Stratified (0/1)	Intervention	Brief details about intervention	Comparator (TAU, self-comparator, etc.)	Healthcare professional involved	Primary outcome	Number of visits, pre-intervention (mean, median, etc.)	Number of visits, post-intervention (mean, median, etc.)	Reduced visits (mean, SD, etc.)	Time spent in the ED (mean, SD, etc.)	Wait times (mean, SD, etc.)	Costs (mean, SD, etc.)	Hospitalization (mean, SD, etc.)	Outpatient Utilization (mean, SD, etc.)	Effectiveness (if not already extracted)	Patient perspectives	Other outcomes	Notes
